# Supplementary material for: Selective activation of miRNAs of the primate-specific chromosome 19 miRNA cluster (C19MC) in cancer and stem cells and possible contribution to regulation of apoptosis
Source: J Biomed Sci. 2017 Mar 7;24:20. doi: 10.1186/s12929-017-0326-z (PMC5341377; doi:10.1186/s12929-017-0326-z)
Supplement: Additional file 1: Table S1. — List of putative target genes. (XLSX 60 kb) [file 12929_2017_326_MOESM1_ESM.xlsx]

## Sheet: 519 I vs 520 I
Names	Total	List of putative target genes
519 (Group I) 520 (Group I)	262	ANKRD45
		KLHL2
		CXCR4
		GALNT3
		POLK
		RTN1
		SLC15A2
		NFIA
		EPS8
		DAD1
		ROCK2
		LGI2
		C6orf15
		DMRT3
		LAMP3
		UGT2B10
		PLIN2
		RFX3
		ATP11AUN
		ARL13B
		RACGAP1
		C1orf168
		ERBB2IP
		TOX3
		RAD18
		PIK3AP1
		HABP4
		MFAP5
		CNOT6
		ITPRIPL2
		OSR2
		PKIB
		SLAIN1
		SERTAD2
		RBBP6
		DYRK4
		BMP6
		PLSCR4
		FSTL5
		C17orf100
		G6PC2
		GRHL1
		C5
		NHLH2
		TANC2
		NTN4
		FAM120A
		SYDE2
		TLX1
		GNS
		C5orf56
		TEX2
		CEP164
		ZFP90
		ESR1
		CMKLR1
		PDE4D
		PHF12
		RASGEF1A
		HIPK3
		BCL6
		MFAP3L
		UNKL
		LMX1A
		FCMR
		NELL2
		KLF9
		BROX
		TRIM6
		PARP8
		BNC1
		TRIM24
		HFM1
		VPS35
		COL4A2
		LUM
		TCF7L1
		HOXD8
		FOXJ3
		SASH1
		ERCC4
		IRAK2
		LCLAT1
		DCAF6
		CT55
		KLHL15
		SNX5
		MYLK
		SOD1
		ARL4D
		ZNF317
		NEO1
		STAG1
		SLITRK3
		BLCAP
		SLAIN2
		TUSC3
		GLIS3
		TMEM50B
		MUC17
		CPA3
		ACVR1
		FAM175B
		CYBB
		SNRK
		FBXL17
		BAHD1
		SRPX
		KIF13A
		FILIP1L
		ESCO2
		BRMS1L
		GUCA1C
		PURB
		ZNF512B
		CPOX
		FAM219B
		ZIM3
		NEK9
		PDCD1LG2
		SOBP
		TESK2
		DNM1L
		ZNF2
		DEK
		PLVAP
		FOXF2
		R3HDM1
		CCP110
		RBM25
		TMTC1
		FLT4
		RNASE4
		MAP3K9
		PIGM
		TNIK
		SOS1
		FRMD3
		MALT1
		FAM151B
		IRF2BP2
		PHLPP2
		ACTL6A
		SNIP1
		ZNF148
		FYCO1
		TIPARP
		SLC40A1
		UHRF2
		HSD17B11
		MED8
		HOXB3
		MYNN
		SUN1
		CROT
		MPC1
		FGF19
		GOLGA1
		USP9X
		CYP4V2
		NPAP1
		LEFTY1
		LRRC66
		LIMA1
		ZNF236
		KLLN
		MRRF
		AKTIP
		PLEKHA3
		JAKMIP1
		PDE8A
		VLDLR
		PSMB2
		CLUL1
		PHKA1
		SGTB
		PCDHB4
		XRRA1
		MCCD1
		FAM196B
		SLC45A2
		SETD5
		CYB5D2
		STK33
		HNRNPUL1
		DAPK2
		SFRP4
		PPP1R10
		JOSD1
		CUX2
		POLQ
		CCDC62
		ACTN2
		TXNIP
		RSBN1L
		SMYD2
		PTGDR2
		TMEM154
		PARP1
		MAGEH1
		SEC23A
		ZNF333
		PRDM8
		EZH1
		TVP23B
		ACAD9
		HIVEP2
		ATAD2
		SUV39H1
		MED17
		LPA
		MYO15A
		PIK3CA
		MTURN
		MAP3K2
		SDC1
		IFIT5
		JUNB
		GRM5
		CA10
		CAPRIN2
		ABHD3
		USP34
		PIGS
		ANKRD29
		CXCL1
		MXD3
		TNFRSF10B
		GABRR1
		RYR2
		TSEN34
		GSTM3
		DKK1
		PHF14
		DPP8
		ZDHHC14
		OTUD7B
		C3orf18
		HFE
		CR2
		RSAD2
		TGFBR2
		JAK1
		ZNF77
		ST8SIA2
		LRP4
		TAPT1
		HPS5
		SHC4
		PLAC8
		BECN1
		ZNFX1
		ANKRD55
		TRPS1
		MIB1
		STK17B
		SKA2
		SAR1B
		TCEAL1
		RPS6KA3
		SLC16A10
		RAB8A
520 (Group I)	957	CD44
		CEP250
		CIPC
		ABRA
		CMTR2
		ATF6B
		MUM1L1
		PFKP
		ZNF799
		DMP1
		CUBN
		NAGPA
		CRTAM
		MSL1
		DCAF5
		C12orf66
		SP140L
		FAT4
		FXYD6
		TOB2
		TET3
		NINL
		MED13L
		C10orf12
		FAHD1
		GEN1
		TMEM19
		CLCC1
		NOL8
		ACSBG2
		CNN1
		LRGUK
		KPNA2
		ASB13
		TXNDC8
		C1QTNF3
		MANEA
		PDCD4
		RHOC
		PRR16
		WDR45
		BCLAF1
		BORCS7
		VWA5A
		GLE1
		C19orf43
		PGBD5
		NPC2
		BHMT
		ISM1
		GYPC
		FBXO11
		LMOD3
		SYT13
		POLE3
		PTK2
		BTN3A1
		OPHN1
		NELFE
		ZNF25
		HS2ST1
		LRIT1
		YWHAQ
		RBFOX1
		TMEM156
		ZNF239
		HPCA
		WDFY2
		GPD1
		C2orf44
		NPM1
		CRHBP
		BARX2
		USP42
		UQCRC1
		TMEM202
		DDX18
		LUC7L2
		SERF1A
		MFN2
		RANBP6
		ARL16
		DNAJB3
		BAMBI
		UPF3A
		APPBP2
		FAAP24
		SUV39H2
		EPX
		PALM2
		HINT3
		DAPP1
		RPL32
		POU6F1
		LRRC10
		GNG12
		UFL1
		HPS4
		VSIG10L
		AGPS
		SAC3D1
		DRAM2
		HP1BP3
		AGGF1
		HLF
		IDI2
		TDRKH
		IGDCC3
		CDHR5
		GNB4
		NR2C2
		ALDH1L2
		FAM218A
		RBM44
		CCDC172
		ASAH1
		NFYA
		PBLD
		RPP14
		TIAM1
		AHNAK
		KIF14
		FAM175A
		DUSP18
		PPP1R37
		BCAP29
		SLC35E2
		HNRNPUL2
		PRRX1
		UNC5CL
		TAGAP
		MMP23B
		BCL2L15
		TMEM140
		TMEM25
		STRIP1
		CHAF1A
		PLA2G6
		SLC46A2
		HRH2
		CASC4
		SYTL4
		TNRC18
		ADRB1
		DNAJC9
		TNKS2
		TIMM17A
		BVES
		PI15
		FAM177A1
		PAX1
		POLR3G
		KLHL28
		PROSER3
		CYB5R4
		TRAPPC2
		SERP1
		TACR2
		EIF2S1
		TMPRSS4
		ACADVL
		GRIA1
		ZNF627
		BDP1
		LPPR4
		TAOK2
		MCM10
		ZNF362
		GABRE
		EFCAB5
		CHN2
		PPCDC
		THAP5
		ZSCAN12
		TOX
		UBE2Q2
		DPY19L3
		CHMP3
		FMOD
		ALG9
		NOL4L
		SRRT
		DMTF1
		CALCOCO2
		ZKSCAN1
		ITGB8
		HSD17B7
		ITGB2
		CLLU1
		FCRLB
		HN1
		KIF9
		SETBP1
		DERL2
		ZXDC
		CEP68
		KANK4
		FHAD1
		WDR26
		BLOC1S5
		FRMD4A
		DTWD2
		GGT6
		ZC3H12C
		C19orf44
		GP2
		ZFP1
		LAMA3
		SLC11A1
		GPD1L
		MBD2
		KIR2DL1
		ABHD14B
		CLIC1
		WDR82
		AMPD3
		CA12
		ZNF3
		TMEM62
		ALDH5A1
		CDC40
		SLC2A1
		PTGER4
		METAP1
		MMP24
		CD109
		NR2F2
		RHO
		CCDC47
		SLC22A3
		P2RY14
		WFS1
		TRIP11
		ECT2
		SLC22A5
		PTDSS1
		GRIN3A
		GALNT15
		SAXO1
		HORMAD2
		RAB24
		INPP5F
		MTUS2
		IGHMBP2
		FAM3C
		PAM
		GLO1
		RBM34
		CLEC4D
		MKNK2
		F2RL2
		SLC35F5
		URGCP
		CCR6
		KRTAP1-3
		PNPLA3
		MYL12B
		SHE
		GIPC2
		SLC22A23
		KDM7A
		RTN4IP1
		FNDC9
		UBN1
		ABCA10
		TBCEL
		HDAC4
		ST7L
		GHITM
		CCDC3
		LIAS
		IRX4
		HSD17B3
		WDR92
		NHLRC2
		ADHFE1
		FAM117A
		FAM57A
		MYSM1
		MS4A4A
		TMEM38A
		CAPNS1
		EID2B
		SPOP
		IPPK
		BLVRA
		ZSCAN5B
		PIP4K2A
		MEX3A
		LDHAL6B
		RAB6A
		TFAP4
		GPR161
		TRIM66
		SNX9
		NECAP1
		BNIP1
		MYT1L
		ZNRF3
		C1QTNF6
		ZBTB21
		CEP55
		OPCML
		ENPEP
		FBXL22
		SZT2
		DDIAS
		VENTX
		FAM134C
		HCFC2
		RBBP7
		SH2D7
		PRDM10
		DNAJC27
		PLAC1
		KLHL18
		SMPD3
		CHRFAM7A
		SART1
		SCIMP
		PIWIL2
		MYCN
		RSBN1
		MOBP
		GPR6
		GDF11
		MCM2
		MPP5
		TARDBP
		RAB34
		ARSD
		FAM50B
		ILDR1
		ERLIN1
		DGCR14
		RNF24
		IFNLR1
		GLRX
		NR0B2
		IRF2
		ADAM18
		SOX1
		ZNF474
		FBXL7
		ADORA2B
		ZNF532
		LRRC20
		SYDE1
		MED12L
		TSLP
		C18orf32
		RNH1
		MNT
		ARL6IP4
		RAPGEF5
		C7orf73
		CDC23
		PNLIPRP3
		PPA2
		MAP3K7
		RAB11FIP5
		NEUROD6
		ADAMTSL5
		RPS6KA1
		UNC5D
		KDM1B
		ZNF830
		TMEM186
		CPNE1
		GCNT3
		SLC2A2
		BNIP3L
		CFLAR
		AJUBA
		PTPMT1
		FAM210B
		STXBP1
		SLC46A3
		TET1
		HILPDA
		HOOK1
		PTGR2
		ZNF737
		NFYB
		C9orf40
		MXD1
		WDR37
		ATG12
		MTCP1
		WHAMM
		CLDN1
		SWI5
		AREL1
		SPATA31D3
		MUC13
		BCL6B
		PLEKHG1
		SLC25A45
		CTSA
		UBFD1
		HOXA11
		NLRP12
		ST3GAL5
		ORC4
		TSPAN4
		AGBL2
		JMJD7-PLA2G4B
		GPR68
		HTR2A
		MLH1
		POLD3
		AMPD2
		RSF1
		KRT12
		NCOA7
		CEP128
		ZSWIM3
		RNF222
		PTCHD1
		ANKMY2
		LRAT
		TTLL5
		BCL10
		INO80
		FBXO39
		LPPR5
		ASB9
		IRF9
		MTCH2
		FBXL4
		MYO1D
		TECPR1
		DEPDC4
		FAM13B
		PLAUR
		MAP3K11
		AGTR2
		KAZN
		MSANTD4
		JRKL
		TMEM26
		SIK1
		FBXL13
		KCNJ8
		ABTB1
		ZNF697
		ZNF776
		KMT2C
		SI
		SERPINA10
		TEX15
		REPIN1
		ARL8B
		WDR73
		C14orf177
		NXPH2
		YPEL2
		LETMD1
		SYAP1
		SRSF12
		CHRNA7
		FANCD2
		TMTC2
		MEF2C
		DRD1
		KLF3
		B3GNT5
		SMNDC1
		USP30
		AMER2
		TMPRSS11B
		CCDC25
		KIF26B
		OTUD1
		CCNA1
		PANX1
		FGL2
		ADAMTS18
		AIFM1
		CXCL14
		SLC17A1
		APOBEC4
		SENP1
		CILP
		ZNF473
		C8A
		ZBED3
		SMARCC2
		GPR180
		SYNE2
		LDHD
		SQRDL
		IRF1
		ZNF230
		GIMAP8
		NLRP3
		PKD1
		DIRC2
		RAB3GAP1
		KIAA1522
		ZNF500
		DIAPH2
		TGM2
		NFATC4
		BMPR1A
		ARHGAP30
		TIMP3
		TMEM86A
		ABCG1
		EPHA2
		SQSTM1
		MAN2A2
		FBXO27
		YOD1
		PHKA2
		PTGDR
		SLC16A7
		CARD18
		NEDD4
		PPP3R2
		RBBP9
		BTG1
		C5orf28
		CFAP61
		FBLIM1
		SLC16A12
		UBQLN4
		TRPV6
		TMEM223
		HLA-E
		MRPL24
		BTN3A2
		ADAT2
		NEUROG3
		REEP3
		ZNF596
		RBM4
		ACBD5
		CLEC2B
		GMCL1
		IPO8
		ULK1
		MAP3K14
		C3AR1
		FAM102B
		CD36
		USP24
		KIF5B
		DCAF12
		TMEM233
		DUSP2
		KCTD18
		CAPN14
		ZNF665
		DCLK1
		ASF1B
		USP16
		CAMK2D
		CNGB3
		SDHAF3
		RAI14
		ZSCAN26
		FGD4
		TCHHL1
		COA5
		PRAF2
		ARL4C
		ITSN2
		TENM2
		PRRG4
		HOXB13
		WDR5B
		PQLC2L
		ORMDL3
		CORO2B
		PRDM4
		RAPGEFL1
		DHX40
		TP73
		LPXN
		RBMS2
		ENAM
		TRIM65
		MYO10
		TUSC2
		TMEM74
		CXCL8
		KHK
		OTX1
		ABHD15
		C10orf76
		GPR12
		PBRM1
		PPP4R3B
		CC2D1A
		NR2E1
		ZBTB43
		MTF1
		FAM169A
		FBXO40
		FNDC7
		MCM3
		ZNF502
		LEF1
		SNAPC4
		CTSS
		KLHDC8B
		LYST
		CNRIP1
		SYNRG
		HIST1H2BB
		GOLGA8A
		LPCAT2
		GDAP1
		PDPR
		UNK
		B4GALT6
		ZRANB1
		EDNRB
		RAD52
		EGLN1
		CACUL1
		C11orf95
		ZFP30
		TMUB2
		LGSN
		MAP6D1
		EBF3
		SPRED1
		SERF1B
		CCSAP
		RABGAP1
		DRAM1
		HK1
		WDR4
		LHX8
		CD300LG
		TCEB3
		ANKRD54
		CRTC2
		ZBTB7A
		ARHGEF18
		RBM46
		OSTM1
		DCAF7
		AGTR1
		WBSCR17
		AGFG2
		CDCA7
		MAP7D2
		DDA1
		SPECC1
		DENND5B
		RND3
		TNS1
		MAT2B
		RBL2
		TRIB1
		CD46
		RALGDS
		PRMT6
		ARFGAP2
		ZKSCAN4
		TMEM106A
		E2F5
		RBM12B
		PRAP1
		KY
		PPP1R26
		MRPL17
		CAMK2N1
		AK2
		THRSP
		FRMPD2
		DCDC2
		HAUS8
		IGSF5
		LONP2
		TXLNA
		PBK
		DIS3
		HNRNPH3
		ZBTB6
		MCL1
		RGS9BP
		PRR11
		FAF2
		ZNF260
		ZNF629
		KIF3B
		SNAPIN
		MCCC2
		PDCD2
		DMRTA2
		PSTPIP2
		SUV420H2
		TMEM100
		ARHGEF40
		ZCCHC14
		FAM120C
		SEL1L
		LAMP5
		ENTPD5
		SLC7A2
		MRPL43
		TNFAIP1
		PKN2
		GOLGA7
		VDR
		SRCIN1
		ZC3H13
		FASLG
		PHRF1
		C9orf64
		KIR2DS4
		KCNK2
		KRT14
		ABCG2
		PLA2G3
		ZNF394
		FAM13C
		CLSTN1
		DPF3
		ODF2
		AARS2
		H2AFJ
		CCDC36
		TMEM45B
		SHCBP1
		PRPF4
		DPP3
		BTN1A1
		FAM101A
		SH2D3A
		ZDHHC8
		LEFTY2
		ATP6V1B2
		CAPZA1
		ERP29
		SCARA5
		CAPN13
		PGRMC1
		ZNF597
		GDAP2
		RPS20
		NUDT11
		ZNF229
		CHRNA1
		MLLT6
		NOD1
		PCGF5
		GRAPL
		P2RY6
		WIPF2
		IL12RB2
		KIR2DL3
		NFIB
		SASS6
		AADACL3
		C1GALT1C1L
		GTPBP4
		LHX3
		SLC35D3
		SPTLC2
		EXPH5
		C22orf29
		GALK2
		MYO19
		CLINT1
		REEP5
		ZKSCAN8
		PLCL1
		CYLC1
		FAM177B
		ZNF766
		PTPN21
		SPATA31D4
		SAP18
		PAFAH2
		TSHZ3
		FOXL2
		ZBTB9
		APOBEC3H
		PHYHIPL
		IRF5
		GPR34
		TRPM1
		ENDOD1
		ACTR1B
		AUNIP
		SPACA4
		TRAF4
		MICB
		GLTSCR1L
		RASSF2
		KLHL8
		C16orf89
		KLHL22
		ANKRD50
		IPO7
		GNPDA2
		ZNF674
		LHX6
		SLC20A2
		IQSEC1
		KIAA1549
		STK4
		ISM2
		PLAGL2
		ALX4
		CORIN
		TMCC1
		SRPRB
		NCAPD2
		TNN
		PPM1L
		TEC
		APCS
		C9orf131
		GTDC1
		OR51E1
		PAX8
		RELA
		TMEM231
		SLC2A4
		VSX1
		LYPD5
		HIF1AN
		METTL7A
		FGD5
		KIAA1468
		ZNF180
		C2CD2
		EIF2AK4
		ABHD11
		C7orf43
		SIRT3
		CYP26B1
		RAB6C
		SUGP2
		BSCL2
		GNB5
		IL16
		ITFG1
		HAUS5
		ZC3H11A
		UBTD2
		LMO3
		XKR6
		AKAP5
		BACH1
		PRPF38A
		C6orf201
		REL
		ATP6V1C2
		CD320
		INSR
		CYTH3
		INTS4
		ZFYVE21
		METTL4
		TSSK1B
		HAAO
		RPL13A
		RAB11A
		ARHGEF17
		KIAA0319
		SOWAHC
		PLEKHS1
		SETD7
		SCUBE2
		QSER1
		PIGO
		P2RX4
		CCND2
		ZNF443
		AKT1
		MCM6
		RNMTL1
		SLC6A9
		CATSPER2
		CISD1
		POFUT1
		GIMAP5
		RGMA
		PGBD2
		RNF149
		RSRC2
		TBC1D2
		CSF2RA
		PON2
		NOV
		SSX2IP
		POMT2
		SS18L1
		ITGB3
		F2RL3
		QRSL1
		HIST2H2BF
		BRF2
		BLOC1S6
		SPARC
		PAF1
		SFT2D1
		IL20RB
		ALDOB
		FBXO18
		ZNF385A
		STX16
		FEZ2
		ZNF12
		GNGT2
		UHRF1
		PLA2G4B
		HIP1
		C18orf54
		OLA1
		MFHAS1
		SPRYD3
		METTL3
		HS3ST4
		CAPN7
		SLC14A1
		IRAK4
		PRRT2
		PNN
		TXNDC17
		ARHGEF10
		SH2D5
		C20orf197
		PPP4R4
		C21orf58
		VAV3
		ALDH9A1
		EVPLL
		SUSD1
		PITPNB
		TRIM8
		ATMIN
		SEMA3C
		RNF6
		SCN5A
		RBL1
		GRIA2
		APP
		SNX21
		C12orf73
		C2CD4A
		DCLRE1C
		FRMD4B
		NDN
		KLHL24
		RAB7A
		GOLGA8B
		GPLD1
		PIK3IP1
		SLC39A6
519 (Group I)	839	A4GNT
		ABCD2
		ABCE1
		ABHD10
		ABHD5
		ABT1
		ACP2
		ACSS2
		ACTR8
		ACVR1C
		ADAMTS8
		ADGRD1
		AFF1
		AGO1
		AGTPBP1
		AHCTF1
		AHI1
		AIDA
		AIG1
		AKAP8
		AKAP9
		ALG6
		ALKBH4
		AMIGO2
		ANKFY1
		ANKRD10
		ANKRD12
		ANTXR2
		ANXA6
		AP2B1
		APCDD1
		APH1A
		API5
		APOBEC3F
		APPL1
		AQP1
		ARAP2
		ARHGAP1
		ARHGAP12
		ARHGAP24
		ARHGAP29
		ARHGAP31
		ARHGAP5
		ARHGAP8
		ARHGEF11
		ARL1
		ARL6IP1
		ARX
		ASAP2
		ASXL2
		ATAD3C
		ATF7IP2
		ATG101
		ATG16L1
		ATG2B
		ATL3
		ATM
		ATP12A
		ATP13A3
		ATP6V0A2
		ATP6V0E1
		ATP6V1C1
		ATP6V1D
		ATP7B
		ATPAF2
		ATXN1L
		B3GALT2
		BAG5
		BANK1
		BBX
		BCO1
		BCO2
		BDH1
		BEST3
		BHLHE41
		BICD2
		BIRC5
		BIRC6
		BMP8B
		BMPR2
		BOC
		BTBD10
		BTG3
		C11orf58
		C12orf74
		C15orf57
		C18orf25
		C1orf52
		C3orf35
		C3orf38
		C5AR2
		C6orf141
		C7orf60
		CAAP1
		CAB39L
		CAMSAP1
		CANT1
		CASD1
		CASP7
		CASP8
		CBLL1
		CBX1
		CCDC121
		CCDC129
		CCDC137
		CCDC142
		CCDC176
		CCDC71L
		CCL1
		CCT5
		CCT7
		CD164L2
		CD177
		CD69
		CD83
		CD8A
		CDADC1
		CDC37L1
		CDC42BPA
		CDCA4
		CDH13
		CDK12
		CDK2
		CDKL2
		CDKN1A
		CDS1
		CECR1
		CEMIP
		CENPN
		CENPO
		CENPQ
		CEP120
		CEP57
		CEP70
		CEP85L
		CEP97
		CERCAM
		CHD5
		CHP2
		CHRM2
		CHST11
		CHTOP
		CIDEA
		CIT
		CLTC
		CMPK2
		CNIH1
		CNNM3
		CNP
		CNPY2
		CNTN4
		CNTNAP3
		COBLL1
		COL17A1
		COL4A4
		COL5A1
		COL8A2
		COMMD6
		COX10
		COX7A2L
		COX8C
		CPEB1
		CPEB2
		CPEB4
		CRCT1
		CREB5
		CREG2
		CRIPT
		CRY2
		CSDE1
		CSF1
		CSGALNACT1
		CSNK1G1
		CSRNP3
		CSTB
		CTAGE4
		CTAGE6
		CTAGE9
		CTSK
		CXCL6
		CXorf57
		CYP19A1
		CYP27B1
		CYP4A11
		CYS1
		CYTH4
		DAB2
		DAPL1
		DCAF8
		DCTPP1
		DDX26B
		DDX5
		DEDD
		DEDD2
		DERL1
		DGKG
		DHDDS
		DHRS12
		DIRC1
		DKC1
		DLEC1
		DLG5
		DNAH12
		DNAJB9
		DNAJC16
		DNAJC3
		DNAJC30
		DOCK7
		DOK5
		DPYSL2
		DTNBP1
		DUSP8
		DUT
		E2F1
		E2F2
		EFCAB1
		EFCAB14
		EFHC1
		EFNA5
		EFR3A
		EGLN3
		EGR2
		EIF4G2
		EIF5A2
		EIF5AL1
		ELK3
		ELK4
		EMC3
		EMX2
		ENPP4
		ENPP5
		EP400
		EPB41L5
		EPC2
		EPHB4
		ERBB4
		EREG
		ERVFRD-1
		ETNK1
		F3
		FAM104B
		FAM109B
		FAM117B
		FAM129A
		FAM129C
		FAM13A
		FAM155A
		FAM160B2
		FAM179B
		FAM19A1
		FAM210A
		FAM216B
		FAM26E
		FAM45A
		FAM60A
		FAM63B
		FAM69C
		FAM73B
		FAM78A
		FANCM
		FASTK
		FBXL5
		FBXO10
		FBXO31
		FBXO48
		FBXW11
		FGF5
		FGF9
		FIBIN
		FIGNL1
		FJX1
		FOXA1
		FOXG1
		FOXP1
		FOXQ1
		FRMPD4
		FUCA2
		FZD3
		GAB1
		GABBR1
		GADD45B
		GALNT13
		GALNT16
		GAPVD1
		GBF1
		GBP3
		GCA
		GCC2
		GJA1
		GLDN
		GLS
		GMNC
		GNPTAB
		GOLM1
		GORASP2
		GOSR1
		GPATCH2
		GPR176
		GPR45
		GPT2
		GRAMD1A
		GRB10
		GRPEL2
		GSTA1
		GUCY1A3
		GZMK
		HADHA
		HADHB
		HAND2
		HARS
		HAS2
		HAUS6
		HBP1
		HDHD2
		HECA
		HEG1
		HERC3
		HEY2
		HIF1A
		HIF3A
		HIGD1A
		HIP1R
		HIST1H2BD
		HLA-F
		HMGN3
		HOXA3
		HPGD
		HS3ST5
		HSDL1
		HSPA13
		HSPA4L
		HSPA8
		HTR1F
		ICMT
		IER3IP1
		IFNAR2
		IGF1
		IL2
		ING1
		INHBC
		IQSEC2
		IRF8
		ITGA11
		ITGB4
		ITK
		ITPR1
		JPH1
		KANSL1L
		KATNAL1
		KBTBD2
		KBTBD6
		KCNC2
		KCND2
		KCNN2
		KCTD10
		KDM2A
		KDM5B
		KIAA0141
		KIAA1191
		KIAA1715
		KIAA1919
		KIF16B
		KIF23
		KIF5A
		KIT
		KLF10
		KLHL20
		KLK7
		KLRD1
		KMO
		KMT2B
		KREMEN1
		KRT23
		KRT38
		KRT76
		KRT81
		KRTAP10-4
		KRTAP4-7
		L3MBTL3
		LACE1
		LAGE3
		LAP3
		LAPTM4A
		LASP1
		LCE2B
		LDLR
		LDLRAD3
		LIMK1
		LINC01588
		LIPI
		LNX2
		LPGAT1
		LRIG1
		LRPPRC
		LRRC45
		LRRC55
		LRRC57
		LRRC61
		LSM14B
		LTBP2
		LYN
		LYPD6B
		LYPD8
		LYRM1
		LYRM9
		M6PR
		MAATS1
		MAB21L1
		MACROD2
		MAML3
		MAN1C1
		MAP10
		MAP1B
		MAP2
		MAP3K12
		MAP3K5
		MAP3K8
		MAP6
		MAP7
		MAPK6
		MAPRE1
		MAPRE3
		MARK2
		MASTL
		MBD4
		MBOAT2
		MCC
		MCHR2
		MCM7
		MCMDC2
		MCPH1
		MCTS1
		MDFIC
		MDM4
		MED14
		METTL14
		MEX3D
		MFF
		MFSD6
		MIDN
		MIOS
		MKNK1
		MKRN2
		MKRN3
		MLC1
		MMAA
		MMP2
		MOG
		MON1B
		MON2
		MPDU1
		MPV17L
		MREG
		MRGPRX2
		MRGPRX3
		MS4A10
		MSL2
		MSMO1
		MSTO1
		MTMR11
		MVK
		MYB
		MYBL1
		MYH10
		MYO5C
		MYOZ2
		MYPN
		MYRF
		MYT1
		N4BP2L2
		NAA50
		NAB1
		NABP1
		NAGK
		NCF2
		NDEL1
		NDUFB9
		NEDD4L
		NETO2
		NEUROD4
		NEUROG1
		NEUROG2
		NFATC2IP
		NFE2L1
		NIPA1
		NKIRAS1
		NLRC5
		NMUR2
		NNT
		NOL4
		NOX4
		NPAS2
		NPAT
		NPFFR2
		NPHP3
		NPLOC4
		NPY2R
		NR2C2AP
		NR2E3
		NRBP1
		NRBP2
		NRSN1
		NUTM2G
		NXF1
		OGT
		OPRL1
		ORAI1
		OSM
		PAG1
		PAIP2B
		PAK6
		PAN3
		PATE2
		PAX6
		PCDH20
		PCNP
		PCYOX1
		PDGFD
		PDRG1
		PDZD11
		PEAR1
		PER1
		PEX13
		PEX19
		PF4V1
		PFKFB3
		PGM2L1
		PGM5
		PGP
		PHF23
		PID1
		PIP4K2C
		PITPNA
		PKIA
		PKMYT1
		PKNOX1
		PLA1A
		PLA2G4C
		PLA2G5
		PLEKHA2
		PNKD
		POC1A
		POGZ
		POLE4
		PPP1R15B
		PPP1R21
		PPP1R3B
		PPP1R9A
		PPP2R1B
		PPP3CA
		PPP6R2
		PPTC7
		PRDM16
		PRDM6
		PRIMA1
		PRKAA1
		PRNP
		PRR14L
		PRR15
		PRR18
		PRR5-ARHGAP8
		PSD
		PSG1
		PSG3
		PTGES3
		PTGFRN
		PTH
		PTHLH
		PTPN4
		PTPN9
		PTPRE
		PUDP
		PUF60
		PXDN
		PXYLP1
		QDPR
		RAB10
		RAB32
		RAC2
		RAG1
		RAPGEF4
		RASD1
		RASGRP4
		RASL11B
		RASL12
		RAX
		RBAK
		RBM20
		RCCD1
		RCHY1
		RD3
		RDH11
		REEP1
		REPS2
		RFX5
		RFXAP
		RGPD4
		RHOXF1
		RILPL1
		RNASEH2B
		RNF114
		RNF121
		RNF128
		RNF145
		RNF150
		RNF216
		RORC
		RPA2
		RPRD2
		RRN3
		RSRP1
		RUNDC1
		RUNDC3A
		RYR3
		SACS
		SALL1
		SATL1
		SCAMP4
		SCAMP5
		SCCPDH
		SCLT1
		SCN2B
		SCP2
		SCRN3
		SDHAF2
		SECISBP2L
		SEMA3G
		SEMA4B
		SEMA7A
		SERPINB13
		SERPINB8
		SERPINB9
		SFMBT1
		SGIP1
		SGMS1
		SH3PXD2A
		SHTN1
		SLC12A3
		SLC17A7
		SLC25A12
		SLC25A2
		SLC25A23
		SLC25A48
		SLC29A2
		SLC35D1
		SLC35F3
		SLC41A1
		SLC43A3
		SLC45A4
		SLC4A5
		SLC4A9
		SLC6A2
		SLTM
		SMAD5
		SMAD7
		SMCO1
		SMCR8
		SMIM5
		SMIM8
		SMOC1
		SMOC2
		SNCA
		SNX31
		SOD2
		SORL1
		SOX4
		SP3
		SP4
		SPARCL1
		SPG7
		SRGAP1
		SRGAP3
		SRSF7
		SSH1
		SSH2
		STARD7
		STAT3
		STC2
		STK11IP
		STK38
		STK38L
		STOM
		STX12
		STX3
		STXBP5L
		STYX
		SUMF1
		SVIL
		SWSAP1
		SYBU
		SYT10
		SYT16
		SYT6
		TACC1
		TAOK3
		TAX1BP1
		TBC1D1
		TBC1D12
		TBC1D15
		TBC1D2B
		TBC1D9
		TBX19
		TBXAS1
		TCEAL7
		TES
		TESC
		TFAP2C
		TGFB1I1
		THAP1
		THBS1
		THBS2
		THRA
		TIGAR
		TIMP2
		TLR4
		TLR7
		TM2D2
		TMBIM6
		TMEM127
		TMEM133
		TMEM136
		TMEM159
		TMEM167B
		TMEM168
		TMEM170B
		TMEM182
		TMEM192
		TMEM50A
		TMEM55B
		TMOD2
		TMPPE
		TMPRSS11A
		TNF
		TNFRSF10D
		TNFRSF19
		TNFRSF21
		TNFRSF8
		TNFSF11
		TNKS1BP1
		TNRC6C
		TOM1L1
		TOM1L2
		TOPORS
		TP53RK
		TPRG1L
		TRAF6
		TRAPPC4
		TRERF1
		TRIM3
		TRIM37
		TRIP10
		TROVE2
		TRPC1
		TSC22D1
		TSG101
		TSPAN9
		TTC17
		TTC38
		TUB
		TXLNB
		TXNDC9
		U2SURP
		UBA6
		UBAP1
		UBC
		UBE2E2
		UBE3A
		UBXN2A
		UEVLD
		UFD1L
		ULBP2
		UNC5C
		USP15
		USP20
		USP28
		USP3
		USP31
		USP32
		USP47
		USP6
[truncated: 59 more rows]

## Sheet: 302 vs 519 I vs 520 I
Names	Total	List of putative target genes
302/372 519 (Group I) 520 (Group I)	257	ANKRD45
		CXCR4
		KLHL2
		POLK
		GALNT3
		RTN1
		SLC15A2
		NFIA
		EPS8
		DAD1
		ROCK2
		LGI2
		C6orf15
		DMRT3
		LAMP3
		UGT2B10
		PLIN2
		RFX3
		ATP11AUN
		ARL13B
		RACGAP1
		C1orf168
		ERBB2IP
		TOX3
		RAD18
		PIK3AP1
		HABP4
		MFAP5
		CNOT6
		ITPRIPL2
		OSR2
		PKIB
		SLAIN1
		SERTAD2
		RBBP6
		DYRK4
		BMP6
		PLSCR4
		FSTL5
		C17orf100
		G6PC2
		GRHL1
		C5
		NHLH2
		TANC2
		NTN4
		FAM120A
		SYDE2
		TLX1
		GNS
		TEX2
		CEP164
		ZFP90
		ESR1
		CMKLR1
		PDE4D
		PHF12
		RASGEF1A
		HIPK3
		BCL6
		MFAP3L
		UNKL
		LMX1A
		FCMR
		NELL2
		KLF9
		BROX
		TRIM6
		PARP8
		BNC1
		TRIM24
		HFM1
		VPS35
		COL4A2
		LUM
		TCF7L1
		HOXD8
		SASH1
		ERCC4
		IRAK2
		LCLAT1
		DCAF6
		CT55
		SNX5
		MYLK
		SOD1
		ARL4D
		ZNF317
		NEO1
		STAG1
		SLITRK3
		BLCAP
		SLAIN2
		TUSC3
		GLIS3
		TMEM50B
		MUC17
		CPA3
		ACVR1
		FAM175B
		CYBB
		SNRK
		FBXL17
		BAHD1
		SRPX
		KIF13A
		FILIP1L
		ESCO2
		BRMS1L
		GUCA1C
		PURB
		ZNF512B
		CPOX
		FAM219B
		ZIM3
		NEK9
		PDCD1LG2
		SOBP
		DNM1L
		TESK2
		ZNF2
		DEK
		PLVAP
		FOXF2
		R3HDM1
		CCP110
		RBM25
		TMTC1
		FLT4
		RNASE4
		MAP3K9
		PIGM
		TNIK
		SOS1
		FRMD3
		MALT1
		FAM151B
		IRF2BP2
		PHLPP2
		ACTL6A
		SNIP1
		ZNF148
		FYCO1
		TIPARP
		SLC40A1
		UHRF2
		HSD17B11
		MED8
		HOXB3
		MYNN
		SUN1
		CROT
		MPC1
		FGF19
		GOLGA1
		USP9X
		CYP4V2
		LEFTY1
		LRRC66
		LIMA1
		ZNF236
		KLLN
		MRRF
		AKTIP
		PLEKHA3
		JAKMIP1
		PDE8A
		VLDLR
		PSMB2
		CLUL1
		PHKA1
		SGTB
		PCDHB4
		XRRA1
		MCCD1
		FAM196B
		SLC45A2
		SETD5
		CYB5D2
		STK33
		HNRNPUL1
		DAPK2
		SFRP4
		JOSD1
		CUX2
		POLQ
		CCDC62
		TXNIP
		ACTN2
		RSBN1L
		SMYD2
		PTGDR2
		TMEM154
		PARP1
		MAGEH1
		SEC23A
		ZNF333
		PRDM8
		EZH1
		TVP23B
		ACAD9
		HIVEP2
		ATAD2
		SUV39H1
		MED17
		LPA
		MYO15A
		PIK3CA
		MTURN
		MAP3K2
		SDC1
		IFIT5
		JUNB
		GRM5
		CA10
		CAPRIN2
		ABHD3
		USP34
		PIGS
		ANKRD29
		CXCL1
		MXD3
		TNFRSF10B
		GABRR1
		RYR2
		TSEN34
		GSTM3
		DKK1
		PHF14
		DPP8
		ZDHHC14
		OTUD7B
		C3orf18
		HFE
		CR2
		RSAD2
		TGFBR2
		JAK1
		ZNF77
		ST8SIA2
		LRP4
		TAPT1
		HPS5
		SHC4
		PLAC8
		BECN1
		ZNFX1
		TRPS1
		ANKRD55
		MIB1
		STK17B
		SKA2
		SAR1B
		TCEAL1
		RPS6KA3
		SLC16A10
		RAB8A
302/372 520 (Group I)	928	CD44
		CEP250
		CIPC
		ABRA
		CMTR2
		ATF6B
		MUM1L1
		PFKP
		ZNF799
		DMP1
		CUBN
		NAGPA
		CRTAM
		MSL1
		DCAF5
		C12orf66
		SP140L
		FAT4
		FXYD6
		TOB2
		NINL
		MED13L
		C10orf12
		FAHD1
		GEN1
		TMEM19
		CLCC1
		NOL8
		ACSBG2
		CNN1
		LRGUK
		KPNA2
		ASB13
		TXNDC8
		C1QTNF3
		MANEA
		PDCD4
		RHOC
		PRR16
		WDR45
		BCLAF1
		BORCS7
		VWA5A
		GLE1
		C19orf43
		PGBD5
		BHMT
		NPC2
		ISM1
		FBXO11
		GYPC
		LMOD3
		SYT13
		POLE3
		PTK2
		BTN3A1
		OPHN1
		NELFE
		ZNF25
		LRIT1
		YWHAQ
		TMEM156
		ZNF239
		HPCA
		WDFY2
		GPD1
		C2orf44
		NPM1
		CRHBP
		BARX2
		USP42
		UQCRC1
		TMEM202
		LUC7L2
		SERF1A
		MFN2
		RANBP6
		ARL16
		DNAJB3
		BAMBI
		UPF3A
		APPBP2
		FAAP24
		SUV39H2
		EPX
		PALM2
		HINT3
		DAPP1
		RPL32
		POU6F1
		LRRC10
		GNG12
		UFL1
		HPS4
		VSIG10L
		AGPS
		SAC3D1
		DRAM2
		AGGF1
		HP1BP3
		HLF
		IDI2
		TDRKH
		IGDCC3
		NR2C2
		GNB4
		CDHR5
		FAM218A
		ALDH1L2
		RBM44
		CCDC172
		ASAH1
		NFYA
		PBLD
		AHNAK
		TIAM1
		KIF14
		FAM175A
		DUSP18
		PPP1R37
		BCAP29
		SLC35E2
		HNRNPUL2
		PRRX1
		UNC5CL
		TAGAP
		MMP23B
		BCL2L15
		TMEM140
		TMEM25
		STRIP1
		CHAF1A
		SLC46A2
		HRH2
		CASC4
		SYTL4
		TNRC18
		ADRB1
		DNAJC9
		TNKS2
		TIMM17A
		BVES
		PI15
		FAM177A1
		PAX1
		POLR3G
		KLHL28
		PROSER3
		CYB5R4
		TRAPPC2
		SERP1
		TACR2
		EIF2S1
		TMPRSS4
		ACADVL
		GRIA1
		ZNF627
		BDP1
		LPPR4
		TAOK2
		MCM10
		ZNF362
		GABRE
		EFCAB5
		CHN2
		PPCDC
		THAP5
		ZSCAN12
		TOX
		UBE2Q2
		DPY19L3
		CHMP3
		FMOD
		ALG9
		NOL4L
		SRRT
		DMTF1
		CALCOCO2
		ZKSCAN1
		ITGB8
		HSD17B7
		ITGB2
		CLLU1
		FCRLB
		HN1
		KIF9
		SETBP1
		DERL2
		ZXDC
		CEP68
		KANK4
		FHAD1
		WDR26
		BLOC1S5
		FRMD4A
		DTWD2
		GGT6
		ZC3H12C
		C19orf44
		GP2
		ZFP1
		LAMA3
		SLC11A1
		MBD2
		GPD1L
		ABHD14B
		KIR2DL1
		CLIC1
		WDR82
		AMPD3
		CA12
		ZNF3
		TMEM62
		ALDH5A1
		CDC40
		SLC2A1
		PTGER4
		METAP1
		MMP24
		NR2F2
		CD109
		RHO
		SLC22A3
		CCDC47
		P2RY14
		WFS1
		TRIP11
		PTDSS1
		SLC22A5
		ECT2
		GRIN3A
		GALNT15
		SAXO1
		HORMAD2
		RAB24
		INPP5F
		IGHMBP2
		FAM3C
		PAM
		GLO1
		RBM34
		CLEC4D
		MKNK2
		F2RL2
		SLC35F5
		URGCP
		KRTAP1-3
		PNPLA3
		MYL12B
		SHE
		GIPC2
		SLC22A23
		KDM7A
		RTN4IP1
		FNDC9
		UBN1
		ABCA10
		TBCEL
		HDAC4
		ST7L
		GHITM
		CCDC3
		LIAS
		IRX4
		WDR92
		NHLRC2
		ADHFE1
		FAM117A
		FAM57A
		MYSM1
		MS4A4A
		TMEM38A
		CAPNS1
		EID2B
		SPOP
		IPPK
		BLVRA
		ZSCAN5B
		PIP4K2A
		MEX3A
		LDHAL6B
		RAB6A
		TFAP4
		GPR161
		TRIM66
		SNX9
		NECAP1
		BNIP1
		MYT1L
		ZNRF3
		ZBTB21
		CEP55
		OPCML
		ENPEP
		FBXL22
		SZT2
		DDIAS
		FAM134C
		HCFC2
		RBBP7
		SH2D7
		PRDM10
		DNAJC27
		PLAC1
		KLHL18
		CHRFAM7A
		SART1
		SCIMP
		PIWIL2
		MYCN
		RSBN1
		MOBP
		GPR6
		GDF11
		MPP5
		TARDBP
		RAB34
		ARSD
		FAM50B
		ILDR1
		ERLIN1
		DGCR14
		RNF24
		IFNLR1
		GLRX
		NR0B2
		IRF2
		ADAM18
		SOX1
		ZNF474
		FBXL7
		ADORA2B
		ZNF532
		LRRC20
		SYDE1
		MED12L
		TSLP
		C18orf32
		RNH1
		MNT
		ARL6IP4
		RAPGEF5
		C7orf73
		PNLIPRP3
		CDC23
		PPA2
		MAP3K7
		RAB11FIP5
		NEUROD6
		ADAMTSL5
		RPS6KA1
		UNC5D
		KDM1B
		ZNF830
		TMEM186
		CPNE1
		GCNT3
		SLC2A2
		BNIP3L
		CFLAR
		PTPMT1
		AJUBA
		FAM210B
		STXBP1
		SLC46A3
		TET1
		HILPDA
		HOOK1
		PTGR2
		ZNF737
		NFYB
		C9orf40
		MXD1
		WDR37
		ATG12
		WHAMM
		MTCP1
		CLDN1
		SWI5
		AREL1
		SPATA31D3
		BCL6B
		PLEKHG1
		SLC25A45
		CTSA
		UBFD1
		HOXA11
		NLRP12
		ST3GAL5
		ORC4
		TSPAN4
		AGBL2
		JMJD7-PLA2G4B
		GPR68
		HTR2A
		MLH1
		POLD3
		AMPD2
		RSF1
		KRT12
		NCOA7
		CEP128
		ZSWIM3
		RNF222
		PTCHD1
		ANKMY2
		LRAT
		TTLL5
		BCL10
		INO80
		FBXO39
		LPPR5
		ASB9
		IRF9
		MTCH2
		FBXL4
		MYO1D
		TECPR1
		DEPDC4
		FAM13B
		PLAUR
		MAP3K11
		AGTR2
		KAZN
		MSANTD4
		JRKL
		TMEM26
		SIK1
		FBXL13
		ABTB1
		KCNJ8
		ZNF697
		ZNF776
		KMT2C
		SERPINA10
		SI
		TEX15
		REPIN1
		ARL8B
		WDR73
		C14orf177
		NXPH2
		LETMD1
		SYAP1
		SRSF12
		CHRNA7
		FANCD2
		TMTC2
		MEF2C
		DRD1
		KLF3
		B3GNT5
		SMNDC1
		USP30
		AMER2
		TMPRSS11B
		KIF26B
		CCDC25
		OTUD1
		CCNA1
		PANX1
		FGL2
		ADAMTS18
		AIFM1
		CXCL14
		SLC17A1
		APOBEC4
		SENP1
		CILP
		ZNF473
		C8A
		ZBED3
		SMARCC2
		GPR180
		SYNE2
		LDHD
		SQRDL
		IRF1
		ZNF230
		GIMAP8
		NLRP3
		PKD1
		DIRC2
		RAB3GAP1
		KIAA1522
		ZNF500
		DIAPH2
		TGM2
		NFATC4
		BMPR1A
		ARHGAP30
		TIMP3
		TMEM86A
		ABCG1
		EPHA2
		SQSTM1
		MAN2A2
		FBXO27
		YOD1
		PHKA2
		PTGDR
		SLC16A7
		CARD18
		NEDD4
		PPP3R2
		RBBP9
		BTG1
		C5orf28
		CFAP61
		FBLIM1
		SLC16A12
		UBQLN4
		TRPV6
		HLA-E
		TMEM223
		MRPL24
		BTN3A2
		ADAT2
		NEUROG3
		REEP3
		ZNF596
		RBM4
		ACBD5
		CLEC2B
		GMCL1
		IPO8
		ULK1
		MAP3K14
		FAM102B
		CD36
		USP24
		KIF5B
		DCAF12
		DUSP2
		KCTD18
		CAPN14
		ZNF665
		DCLK1
		ASF1B
		USP16
		CAMK2D
		SDHAF3
		RAI14
		ZSCAN26
		FGD4
		TCHHL1
		COA5
		PRAF2
		ARL4C
		ITSN2
		PRRG4
		TENM2
		HOXB13
		WDR5B
		PQLC2L
		ORMDL3
		CORO2B
		PRDM4
		DHX40
		RAPGEFL1
		TP73
		LPXN
		RBMS2
		ENAM
		TRIM65
		MYO10
		TMEM74
		TUSC2
		CXCL8
		KHK
		OTX1
		ABHD15
		C10orf76
		GPR12
		PBRM1
		CC2D1A
		PPP4R3B
		NR2E1
		ZBTB43
		MTF1
		FBXO40
		FNDC7
		MCM3
		ZNF502
		LEF1
		SNAPC4
		CTSS
		KLHDC8B
		LYST
		CNRIP1
		SYNRG
		HIST1H2BB
		GOLGA8A
		LPCAT2
		GDAP1
		PDPR
		UNK
		B4GALT6
		ZRANB1
		EDNRB
		RAD52
		EGLN1
		CACUL1
		C11orf95
		ZFP30
		TMUB2
		LGSN
		MAP6D1
		EBF3
		SPRED1
		SERF1B
		CCSAP
		RABGAP1
		DRAM1
		WDR4
		LHX8
		CD300LG
		TCEB3
		ANKRD54
		CRTC2
		ZBTB7A
		ARHGEF18
		RBM46
		OSTM1
		DCAF7
		AGTR1
		WBSCR17
		AGFG2
		CDCA7
		MAP7D2
		DDA1
		SPECC1
		DENND5B
		RND3
		RBL2
		MAT2B
		TRIB1
		CD46
		RALGDS
		ARFGAP2
		PRMT6
		ZKSCAN4
		TMEM106A
		E2F5
		RBM12B
		PRAP1
		KY
		PPP1R26
		MRPL17
		CAMK2N1
		AK2
		THRSP
		FRMPD2
		DCDC2
		IGSF5
		HAUS8
		LONP2
		TXLNA
		PBK
		DIS3
		HNRNPH3
		ZBTB6
		MCL1
		RGS9BP
		PRR11
		FAF2
		ZNF260
		ZNF629
		KIF3B
		SNAPIN
		MCCC2
		PDCD2
		DMRTA2
		TMEM100
		SUV420H2
		PSTPIP2
		ARHGEF40
		FAM120C
		SEL1L
		LAMP5
		ENTPD5
		SLC7A2
		MRPL43
		TNFAIP1
		GOLGA7
		PKN2
		VDR
		SRCIN1
		ZC3H13
		FASLG
		PHRF1
		C9orf64
		KIR2DS4
		KCNK2
		KRT14
		ABCG2
		PLA2G3
		ZNF394
		FAM13C
		CLSTN1
		DPF3
		ODF2
		AARS2
		H2AFJ
		CCDC36
		TMEM45B
		SHCBP1
		PRPF4
		DPP3
		BTN1A1
		FAM101A
		SH2D3A
		ZDHHC8
		LEFTY2
		ATP6V1B2
		CAPZA1
		ERP29
		SCARA5
		CAPN13
		PGRMC1
		ZNF597
		GDAP2
		RPS20
		NUDT11
		ZNF229
		CHRNA1
		MLLT6
		PCGF5
		GRAPL
		P2RY6
		WIPF2
		IL12RB2
		KIR2DL3
		NFIB
		SASS6
		AADACL3
		C1GALT1C1L
		GTPBP4
		LHX3
		SLC35D3
		SPTLC2
		EXPH5
		C22orf29
		GALK2
		MYO19
		CLINT1
		REEP5
		ZKSCAN8
		PLCL1
		CYLC1
		FAM177B
		ZNF766
		PTPN21
		SPATA31D4
		SAP18
		PAFAH2
		TSHZ3
		FOXL2
		ZBTB9
		APOBEC3H
		PHYHIPL
		IRF5
		GPR34
		TRPM1
		ENDOD1
		ACTR1B
		SPACA4
		AUNIP
		TRAF4
		MICB
		GLTSCR1L
		RASSF2
		KLHL8
		C16orf89
		KLHL22
		ANKRD50
		IPO7
		GNPDA2
		ZNF674
		LHX6
		SLC20A2
		IQSEC1
		KIAA1549
		ISM2
		PLAGL2
		CORIN
		TMCC1
		SRPRB
		NCAPD2
		TNN
		PPM1L
		TEC
		APCS
		C9orf131
		GTDC1
		OR51E1
		PAX8
		RELA
		TMEM231
		SLC2A4
		VSX1
		HIF1AN
		METTL7A
		FGD5
		KIAA1468
		ZNF180
		C2CD2
		EIF2AK4
		ABHD11
		C7orf43
		SIRT3
		CYP26B1
		RAB6C
		SUGP2
		BSCL2
		GNB5
		IL16
		ITFG1
		HAUS5
		ZC3H11A
		UBTD2
		LMO3
		XKR6
		AKAP5
		BACH1
		PRPF38A
		C6orf201
		REL
		ATP6V1C2
		CD320
		CYTH3
		INTS4
		ZFYVE21
		METTL4
		TSSK1B
		RPL13A
		RAB11A
		ARHGEF17
		KIAA0319
		PLEKHS1
		SOWAHC
		SETD7
		SCUBE2
		QSER1
		PIGO
		P2RX4
		CCND2
		AKT1
		ZNF443
		MCM6
		RNMTL1
		SLC6A9
		CATSPER2
		CISD1
		POFUT1
		GIMAP5
		RGMA
		PGBD2
		RNF149
		RSRC2
		TBC1D2
		CSF2RA
		PON2
		NOV
		SSX2IP
		POMT2
		SS18L1
		ITGB3
		QRSL1
		F2RL3
		BRF2
		HIST2H2BF
		BLOC1S6
		SPARC
		PAF1
		SFT2D1
		IL20RB
		ALDOB
		FBXO18
		ZNF385A
		STX16
		FEZ2
		ZNF12
		GNGT2
		UHRF1
		PLA2G4B
		HIP1
		C18orf54
		OLA1
		SPRYD3
		MFHAS1
		METTL3
		HS3ST4
		CAPN7
		SLC14A1
		IRAK4
		PRRT2
		PNN
		TXNDC17
		ARHGEF10
		SH2D5
		C20orf197
		PPP4R4
		C21orf58
		VAV3
		EVPLL
		ALDH9A1
		SUSD1
		PITPNB
		ATMIN
		TRIM8
		RNF6
		SEMA3C
		SCN5A
		RBL1
		APP
		GRIA2
		SNX21
		C12orf73
		C2CD4A
		DCLRE1C
		FRMD4B
		KLHL24
		RAB7A
		GOLGA8B
		GPLD1
		PIK3IP1
		SLC39A6
519 (Group I) 520 (Group I)	5	C5orf56
		FOXJ3
		KLHL15
		NPAP1
		PPP1R10
302/372	13	SAMD10
		TIMM8A
		USP46
		PTPRG
		ESYT2
		TCF20
		ARL11
		SNRPE
		DPYSL5
		LAMC1
		CUL1
		ANAPC16
		ARSE
519 (Group I)	839	MMP2
		MLC1
		A4GNT
		FIBIN
		ZNF684
		COX7A2L
		U2SURP
		SALL1
		IGF1
		PXYLP1
		TPRG1L
		CENPQ
		MON1B
		DTNBP1
		DDX5
		USP47
		SOD2
		MREG
		MS4A10
		BANK1
		ARL6IP1
		SORL1
		TSC22D1
		ATG2B
		PUF60
		ACTR8
		TAOK3
		CMPK2
		FAM129C
		TIGAR
		KIAA1919
		PPP1R15B
		NUTM2G
		KRTAP10-4
		BIRC5
		PPP3CA
		FAM63B
		UTS2B
		MKNK1
		MFF
		KIAA1715
		SERPINB9
		ZNF280C
		FBXO31
		NR2E3
		RFXAP
		QDPR
		PRDM16
		N4BP2L2
		EP400
		GCC2
		CBLL1
		WBSCR22
		SCP2
		PXDN
		CDS1
		PPP1R9A
		CDCA4
		EMX2
		CHST11
		DNAH12
		CDC42BPA
		CEP120
		POGZ
		RAG1
		EFHC1
		FUCA2
		THAP1
		CRIPT
		MAPRE1
		LAGE3
		MYO5C
		CPEB1
		KDM2A
		USP32
		COX10
		GCA
		GPATCH2
		HSPA8
		PSG3
		DIRC1
		MED14
		HDHD2
		AGTPBP1
		AHI1
		ATP6V1C1
		DLEC1
		CAMSAP1
		ZNF583
		IQSEC2
		C7orf60
		SH3PXD2A
		PGM2L1
		DNAJC30
		LIPI
		ASAP2
		GABBR1
		ATP7B
		ALG6
		ASXL2
		CYP19A1
		NPFFR2
		KCTD10
		SLC4A5
		SVIL
		POC1A
		RILPL1
		TNF
		SEMA3G
		FRMPD4
		GLDN
		NEDD4L
		PDGFD
		CTAGE9
		HARS
		LDLR
		DNAJC16
		MYOZ2
		SERPINB13
		KIT
		LYPD8
		MAP7
		CD177
		HAND2
		NKIRAS1
		CD8A
		HBP1
		PLA2G4C
		FAM19A1
		ATP6V0A2
		CBX1
		SUMF1
		OSM
		C6orf141
		SPG7
		GRPEL2
		REPS2
		HAS2
		FAM78A
		RNF150
		PRDM6
		LCE2B
		CD83
		CTSK
		LRRC61
		AP2B1
		TRPC1
		ARHGAP12
		MEX3D
		SCCPDH
		CCDC176
		TMOD2
		CTAGE4
		TNFRSF19
		BTBD10
		HERC3
		SNCA
		ITK
		LRRC45
		ZNF514
		KMT2B
		LRIG1
		FBXL5
		PTPN4
		HS3ST5
		MAP6
		PPP6R2
		NRSN1
		AHCTF1
		MPDU1
		TNFRSF8
		PTPN9
		RUNDC1
		VPS50
		VCP
		ABT1
		APOBEC3F
		RDH11
		SP4
		ZBTB4
		MSTO1
		TRIP10
		ZNF74
		NPHP3
		ZC3H14
		REEP1
		ELK4
		WEE1
		FAM13A
		GADD45B
		CCDC129
		BBX
		ARHGAP8
		ZFYVE9
		FOXG1
		CYTH4
		CHTOP
		KIF23
		CCT7
		B3GALT2
		SMOC2
		BEST3
		LYPD6B
		NPAS2
		MYBL1
		FAM73B
		KDM5B
		CECR1
		SERPINB8
		SLC25A2
		ABHD5
		EFNA5
		NOL4
		YWHAG
		TRAF6
		METTL14
		ARX
		USP15
		SLC12A3
		SRSF7
		LSM14B
		SCAMP4
		TMEM182
		RNF216
		KLK7
		API5
		BIRC6
		RCHY1
		TACC1
		CYP27B1
		EPC2
		PSD
		PAX6
		TCEAL7
		PCDH20
		TNFSF11
		ICMT
		DHRS12
		RASL12
		SDHAF2
		ARHGAP1
		UNC5C
		PRIMA1
		TMEM136
		PCNP
		CSGALNACT1
		MCM7
		ADAMTS8
		FANCM
		TLR7
		ZHX2
		KRT38
		MARK2
		CEMIP
		CEP85L
		TNKS1BP1
		ARHGAP29
		TOM1L1
		C5AR2
		CPEB4
		FAM179B
		RNASEH2B
		THBS1
		PID1
		SCLT1
		MCHR2
		TMBIM6
		SRGAP1
		TNFRSF21
		NFE2L1
		SWSAP1
		RASL11B
		UXS1
		MAP3K12
		MVK
		C12orf74
		RAX
		CCL1
		MCMDC2
		YTHDF2
		MCC
		RAB32
		PTH
		NPLOC4
		ARHGAP5
		ATXN1L
		POLE4
		FGF5
		HADHB
		SLC35D1
		PAN3
		PF4V1
		NABP1
		XRN1
		CANT1
		CDK2
		CSNK1G1
		MSMO1
		E2F2
		THRA
		SYBU
		HIP1R
		PLEKHA2
		RASGRP4
		PKIA
		NAB1
		SP3
		ABHD10
		SMCO1
		GLS
		BICD2
		SMIM5
		SLC41A1
		KBTBD2
		BAG5
		UBE2E2
		PTGFRN
		NMUR2
		KCNN2
		CDKN1A
		PUDP
		GORASP2
		TBC1D15
		PDZD11
		KRTAP4-7
		CCDC71L
		TMEM133
		DOK5
		CSTB
		TMEM50A
		KLHL20
		LAP3
		FZD3
		RORC
		AKAP8
		KCNC2
		HADHA
		BOC
		DLG5
		PGM5
		PER1
		SHTN1
		FAM104B
		CNIH1
		KMO
		FASTK
		ZNF671
		PPP1R21
		TMEM167B
		WARS2
		KCND2
		HIST1H2BD
		AIG1
		DEDD2
		UBE3A
		TGFB1I1
		RAB10
		CNNM3
		TMEM192
		RNF114
		SFMBT1
		FAM117B
		ARHGAP24
		JPH1
		LRRC57
		EFR3A
		COL8A2
		TXLNB
		IFNAR2
		ELK3
		COMMD6
		DOCK7
		LIMK1
		MACROD2
		ZSCAN20
		USP28
		MCPH1
		PEAR1
		SLC25A23
		BHLHE41
		SYT16
		AMIGO2
		CAAP1
		TP53RK
		MAB21L1
		FAM45A
		NDEL1
		RBAK
		EPHB4
		STARD7
		BMP8B
		PHF23
		DUSP8
		ZNF304
		FAM216B
		TMPRSS11A
		MYB
		RRN3
		COBLL1
		RYR3
		ERBB4
		SLC6A2
		HECA
		CNPY2
		ZPLD1
		CEP70
		GSTA1
		MDFIC
		AFF1
		SLTM
		MAATS1
		GUCY1A3
		RFX5
		RHOXF1
		ENPP4
		FOXQ1
		NETO2
		PTPRE
		GOLM1
		ARL1
		DPYSL2
		SSH2
		SOX4
		MFSD6
		KIAA0141
		USP20
		CDH13
		GJA1
		LAPTM4A
		FAM129A
		AIDA
		CRY2
		ZNF202
		BCO2
		LYRM1
		MAP3K5
		VPS26A
		ZNF704
		ZNF277
		TMEM127
		ZNF879
		RAC2
		TBC1D12
		CDK12
		ANKRD10
		GALNT13
		ITGB4
		SYT10
		KATNAL1
		ZBTB38
		HIF3A
		LPGAT1
		TMEM159
		CNTN4
		WDR1
		CREG2
		VWA8
		RPA2
		TRIM3
		PAK6
		CSF1
		CCDC137
		PTHLH
		ATP13A3
		CSDE1
		NCF2
		HMGN3
		KBTBD6
		PAG1
		DHDDS
		ZFAND4
		RNF145
		E2F1
		NPAT
		MRGPRX2
		HAUS6
		KIF16B
		PTGES3
		CASP8
		UFD1L
		ACP2
		MOG
		SGIP1
		RD3
		PPP2R1B
		EMC3
		MPV17L
		ANTXR2
		C11orf58
		MASTL
		PRKAA1
		CASD1
		HSPA4L
		ZNF441
		CENPO
		ZNF543
		PPTC7
		GZMK
		DNAJC3
		HOXA3
		TOM1L2
		TRIM37
		SNX31
		PDRG1
		MYT1
		VAPA
		ABCD2
		SMIM8
		ZNF80
		LTBP2
		NR2C2AP
		COX8C
		MAP10
		PITPNA
		CDC37L1
		SLC43A3
		NRBP1
		STK38L
		PRR14L
		PLA1A
		MYPN
		ANXA6
		CDADC1
		CTAGE6
		PATE2
		TBC1D2B
		MAP3K8
		EFCAB14
		STOM
		DDX26B
		EGR2
		RSRP1
		MAPRE3
		KRT76
		SMAD7
		PPP1R3B
		HIGD1A
		NAA50
		ABCE1
		RBM20
		MAML3
		PEX13
		MAN1C1
		STAT3
		MBD4
		MYH10
		ORAI1
		PRR5-ARHGAP8
		TBXAS1
		GPR176
		ITPR1
		EIF5A2
		PCYOX1
		KIF5A
		GPR45
		CIDEA
		ZNF217
		MIDN
		NOX4
		C1orf52
		ACVR1C
		LRPPRC
		OPRL1
		SEMA7A
		ATM
		TUB
		FAM69C
		PKNOX1
		PFKFB3
		EREG
		SCAMP5
		TMEM55B
		ZNF134
		FAM155A
		CASP7
		LACE1
		CENPN
		STYX
		NXF1
		HPGD
		DKC1
		SGMS1
		TRERF1
		PSG1
		CDKL2
		SLC17A7
		CYP4A11
		UTP23
		TES
		GOSR1
		SLC35F3
		SEMA4B
		ATG101
		UBAP1
		HSDL1
		ATL3
		LASP1
		WDFY1
		RAPGEF4
		HEG1
		PRNP
		KRT81
		M6PR
		CLTC
		RPRD2
		EIF5AL1
		ALKBH4
		MKRN2
		GRAMD1A
		CSRNP3
		KANSL1L
		TOPORS
		CCDC142
		CREB5
		ZNF831
		LINC01588
		ACSS2
		FAM60A
		AGO1
		STX3
		BCO1
		MCTS1
		STK11IP
		GAPVD1
		TAX1BP1
		ARHGAP31
		HLA-F
		ARHGEF11
		ZNF140
		PGP
		RGPD4
		OGT
		MSL2
		GRB10
		ADGRD1
		HSPA13
		BDH1
		DEDD
		ZC3H7B
		RCCD1
		DAB2
		ZNF276
		SACS
		VCPKMT
		CHP2
		STXBP5L
		UVRAG
		LRRC55
		LYRM9
		LYN
		HTR1F
		USP6
		DGKG
		BMPR2
		ZFP91
		MAPK6
		USP31
		CPEB2
		MYRF
		SYT6
		NLRC5
		PLA2G5
		COL4A4
		KREMEN1
		ENPP5
		ZSCAN2
		CXorf57
		ZDHHC9
		CEP97
		UBA6
		IL2
		FGF9
		FOXA1
		ZFC3H1
		STX12
		ATAD3C
		CYS1
		ANKFY1
		TBC1D1
		SLC4A9
		FIGNL1
		APH1A
		DCTPP1
		SSH1
		MMAA
		SECISBP2L
		GNPTAB
		ERVFRD-1
		TFAP2C
		FAM109B
		CNTNAP3
		TROVE2
		ULBP2
		ZNF71
		ZNF460
		C15orf57
		AKAP9
		ARAP2
		PRR15
		TSG101
		PRR18
		SPARCL1
		THBS2
		TM2D2
		DNAJB9
		MRGPRX3
		SMOC1
		KIAA1191
		VAMP3
		MON2
		SCRN3
		TBX19
		NEUROG2
		HIF1A
		RASD1
		SLC45A4
		PKMYT1
		LDLRAD3
		DUT
		TXNDC9
		MAP2
		TMEM170B
		FAM26E
		NFATC2IP
		TMPPE
		TNRC6C
		LNX2
		PIP4K2C
		FAM210A
		NEUROD4
		FBXW11
		CHRM2
		PAIP2B
		TSPAN9
		AQP1
		COL17A1
		NIPA1
		ZSWIM5
		APCDD1
		TLR4
		ANKRD12
		MKRN3
		GBF1
		C18orf25
		NEUROG1
		MAP1B
		GBP3
		SLC29A2
		SRGAP3
		ITGA11
		RNF121
		CIT
		IER3IP1
		CHD5
		HEY2
		ATP12A
		TRAPPC4
		NRBP2
		CAB39L
		CXCL6
		NPY2R
		FOXP1
		FBXO48
		CCT5
		EGLN3
		PEX19
		SLC25A12
		CNP
		NNT
		CCDC121
		L3MBTL3
		TTC17
		CD164L2
		IRF8
		TIMP2
		C3orf35
		ZNF791
		STC2
		FAM160B2
		INHBC
		CERCAM
		MIOS
		SATL1
		COL5A1
		DERL1
		GPT2
		ATP6V1D
		F3
		EIF4G2
		ZNF112
		ZNF266
		GMNC
		EFCAB1
		ZNF250
		ETNK1
		CD69
[truncated: 72 more rows]

## Sheet: Summary table
	Family	Number of shared target genes
	519 (Group I) vs 520 (Group I)	262
	302/372 vs 519 (Group I)	257
	302/372 vs 520 (Group I)	1185
